# Supplementary material for: Identification of an unfolded protein response-related signature for predicting the prognosis of pancreatic ductal adenocarcinoma
Source: Front Oncol. 2023 Jan 13;12:1060508. doi: 10.3389/fonc.2022.1060508 (PMC9885260; doi:10.3389/fonc.2022.1060508)
Supplement: Supplementary file 2 [file Table_1.xlsx]

## Sheet: Sheet1
E-MTAB-6134								TCGA									GSE21501				ICGC-PACA-AU
id	time	status	Gender	Grade	Resection margin	N-stage		case_submitter_id	time	status	Age	Gender	T-stage	N-stage	Stage		ID	time	status		gene_name	time	status
A14_C07.CEL	3.49	1	female	G1/2	R0	N1		TCGA-3A-A9IH	1021	0	66	female	T1/2	N0	Stage I/II		GSM536458	1	0		DO32829	5.13425	1
A15_A07.CEL	4.745	0	male	G1/2	R0	N1		TCGA-HZ-8638	151	1	84	female	T1/2	N0	Stage I/II		GSM536460	1	0		DO32860	3.44932	1
A16_H05.CEL	3.08417	0	male	G1/2	R0	N1		TCGA-XN-A8T5	720	0	53	female	T1/2	N0	Stage I/II		GSM536479	1	0		DO32863	1.9589	1
A2_E07.CEL	1.535	1	male	G1/2	R0	N0		TCGA-3A-A9IV	1103	0	59	female	T1/2	N0	Stage I/II		GSM536486	1	0		DO32875	0.953425	1
A2299_002.CEL	11.9733	0	female	G1/2	R0	N0		TCGA-3A-A9IR	1542	0	64	female	T1/2	N0	Stage I/II		GSM536923	1	1		DO32878	0.712329	1
A2299_006.CEL	3.8025	0	male	G1/2	R0	N1		TCGA-IB-AAUN	144	1	74	female	T1/2	N0	Stage I/II		GSM536455	2	1		DO32887	0.983562	1
A2299_012_rr.CEL	2.00667	1	male	G1/2	R0	N1		TCGA-IB-A5SQ	219	1	56	female	T1/2	N0	Stage I/II		GSM536945	2	0		DO32900	2.10411	1
A2299_013.CEL	2.03167	1	female	G1/2	R0	N1		TCGA-FB-AAPS	228	0	62	female	T1/2	N1	Stage I/II		GSM536483	3	1		DO32936	1.51233	1
A2299_015.CEL	2.94417	1	female	G1/2	R0	N1		TCGA-HZ-A49G	660	0	58	female	T1/2	N1	Stage I/II		GSM536932	3	1		DO33091	0.389041	1
A2299_017.CEL	7.05333	1	male	G1/2	R0	N0		TCGA-HZ-A77O	160	1	77	female	T1/2	N1	Stage I/II		GSM536933	3	1		DO33128	1.1589	1
A2299_027.CEL	2.23667	1	female	G1/2	R0	N0		TCGA-HV-AA8X	532	1	75	female	T1/2	N1	Stage I/II		GSM536457	4	1		DO33168	0.0219178	1
A2299_035.CEL	1.7575	1	male	G1/2	R0	N0		TCGA-2J-AABR	438	0	60	female	T3/4	N0	Stage I/II		GSM536905	4	1		DO33256	1.30411	1
A2299_040.CEL	1.82833	1	male	G1/2	R0	N1		TCGA-Z5-AAPL	467	0	74	female	T3/4	N0	Stage I/II		GSM536921	4	1		DO33336	1.23562	1
A2299_042.CEL	3.31167	0	female	G1/2	R0	N0		TCGA-M8-A5N4	584	0	48	female	T3/4	N0	Stage I/II		GSM536939	4	1		DO33344	0.989041	1
A2299_046.CEL	4.56083	0	male	G1/2	R0	N0		TCGA-2J-AABI	969	0	55	female	T3/4	N0	Stage I/II		GSM536943	4	0		DO33368	0.268493	1
A2299_070.CEL	1.49917	1	male	G1/2	R0	N1		TCGA-HV-A5A4	232	0	72	female	T3/4	N0	Stage I/II		GSM536463	6	1		DO33376	2.49041	0
A2299_075.CEL	1.15167	1	male	G1/2	R0	N1		TCGA-LB-A8F3	379	0	64	female	T3/4	N0	Stage I/II		GSM536469	6	1		DO33392	2.77808	0
A2299_076.CEL	2.0725	1	male	G1/2	R0	N1		TCGA-HZ-7924	840	0	60	female	T3/4	N0	Stage I/II		GSM536477	6	1		DO33400	2.85753	0
A2299_078.CEL	0.981667	1	male	G1/2	R0	N1		TCGA-IB-7888	1332	1	66	female	T3/4	N0	Stage I/II		GSM536480	6	0		DO33408	2.49041	0
A9_H07.CEL	1.99583	1	male	G1/2	R0	N1		TCGA-HZ-8315	299	1	54	female	T3/4	N0	Stage I/II		GSM536888	6	1		DO33472	1.06301	1
B00127107.B4_H09.CEL	1.07417	1	female	G1/2	R0	N1		TCGA-FB-AAPU	381	1	41	female	T3/4	N0	Stage I/II		GSM536901	6	1		DO33480	2.88767	0
B00133492.D_A10.CEL	0.5075	1	female	G1/2	R0	N1		TCGA-HZ-8636	545	1	58	female	T3/4	N0	Stage III/IV		GSM536907	6	1		DO33488	2.31233	0
B00142230.C2_A10.CEL	2.39	1	male	G1/2	R0	N0		TCGA-Q3-AA2A	95	0	64	female	T3/4	N1	Stage I/II		GSM536464	7	1		DO33512	1.36712	1
B00143363.H_H06.CEL	2.74917	1	male	G1/2	R0	N1		TCGA-IB-AAUS	225	0	84	female	T3/4	N1	Stage I/II		GSM536465	7	1		DO33528	0.939726	1
B00155099.B4_A11.CEL	4.82417	1	male	G1/2	R0	N0		TCGA-HV-A5A5	289	0	61	female	T3/4	N1	Stage I/II		GSM536470	7	1		DO33544	1.12877	1
B00158539.AR_H07.CEL	8.32	0	male	G1/2	R0	N0		TCGA-2J-AABT	319	0	72	female	T3/4	N1	Stage I/II		GSM536472	7	1		DO33552	2.39178	0
B00158661.B8_C12.CEL	8.42083	0	female	G1/2	R0	N1		TCGA-H6-8124	392	0	56	female	T3/4	N1	Stage I/II		GSM536481	7	1		DO33600	2.33973	0
B00161568.D7_G11.CEL	4.45417	1	male	G1/2	R0	N1		TCGA-XD-AAUH	395	0	57	female	T3/4	N1	Stage I/II		GSM536929	7	1		DO33632	3.0274	1
B00169543.B7_D09.CEL	1.31833	1	male	G1/2	R0	N1		TCGA-2J-AABP	463	0	58	female	T3/4	N1	Stage I/II		GSM536931	7	1		DO33656	0.449315	1
B00177224.A10_E03.CEL	1.82333	1	female	G1/2	R0	N1		TCGA-IB-A5ST	635	0	64	female	T3/4	N1	Stage I/II		GSM536947	7	0		DO33984	2.32055	0
B00180921.J_C09.CEL	2.77667	1	female	G1/2	R0	N1		TCGA-IB-7652	1116	0	49	female	T3/4	N1	Stage I/II		GSM536461	8	1		DO34240	0.646575	1
B00182146.A7_D09.CEL	1.72167	1	female	G1/2	R0	N1		TCGA-IB-7885	1257	0	78	female	T3/4	N1	Stage I/II		GSM536882	8	1		DO34264	3.13425	1
B00183300.E_G12.CEL	3.52833	0	female	G1/2	R0	N0		TCGA-HZ-A77Q	33	0	55	female	T3/4	N1	Stage I/II		GSM536903	8	1		DO34288	0.60274	1
B00185637.K_B09.CEL	0.918333	1	male	G1/2	R0	N1		TCGA-HZ-A49H	491	0	68	female	T3/4	N1	Stage I/II		GSM536938	8	1		DO34312	0.619178	1
B00189185.B8_A06.CEL	4.21917	0	male	G1/2	R0	N1		TCGA-S4-A8RO	525	0	75	female	T3/4	N1	Stage I/II		GSM536946	8	0		DO34336	2.03562	0
B00198520.R3_E07.CEL	3.24583	0	male	G1/2	R0	N0		TCGA-YY-A8LH	2016	0	61	female	T3/4	N1	Stage I/II		GSM536948	8	0		DO34368	1.47123	1
B00202241B15_H09.CEL	1.705	0	male	G1/2	R0	N1		TCGA-IB-7887	110	1	62	female	T3/4	N1	Stage I/II		GSM536949	8	0		DO34376	0.490411	1
B00202796.B9_G07.CEL	1.6475	0	female	G1/2	R0	N0		TCGA-IB-AAUW	230	1	63	female	T3/4	N1	Stage I/II		GSM536908	10	1		DO34432	1.09589	1
B00203003.61_H05.CEL	1.89667	1	female	G1/2	R0	N1		TCGA-F2-A44G	233	1	79	female	T3/4	N1	Stage I/II		GSM536924	10	1		DO34448	1.96986	1
B00203410.B9_H02.CEL	1.55167	0	female	G1/2	R0	N0		TCGA-IB-AAUO	239	1	64	female	T3/4	N1	Stage I/II		GSM536944	10	0		DO34504	0.70411	1
B00204301.M_G05.CEL	1.4175	0	female	G1/2	R0	N1		TCGA-L1-A7W4	278	1	48	female	T3/4	N1	Stage I/II		GSM536488	11	1		DO34600	1.47123	1
B00204637.C82_F01.CEL	2.0725	0	female	G1/2	R0	N0		TCGA-FB-A78T	375	1	71	female	T3/4	N1	Stage I/II		GSM536466	13	1		DO34608	1.94247	1
B00207167.B75_E12.CEL	0.97	0	female	G1/2	R0	N0		TCGA-IB-A5SS	460	1	64	female	T3/4	N1	Stage I/II		GSM536894	13	1		DO34616	1.82466	0
B00208014.B61_C01.CEL	0.841667	0	male	G1/2	R0	N1		TCGA-IB-7649	467	1	73	female	T3/4	N1	Stage I/II		GSM536902	13	1		DO34640	0.786301	1
B00208817.C15_B02.CEL	1.31833	1	male	G1/2	R0	N1		TCGA-IB-7889	481	1	85	female	T3/4	N1	Stage I/II		GSM536911	13	1		DO34656	2.28493	0
B00209142.B7_F11.CEL	0.671667	0	female	G1/2	R0	N0		TCGA-IB-7897	486	1	53	female	T3/4	N1	Stage I/II		GSM536922	13	0		DO34680	0.271233	1
G001248_B01.CEL	9.115	0	female	G1/2	R0	N1		TCGA-HZ-7919	593	1	52	female	T3/4	N1	Stage I/II		GSM536936	13	1		DO34696	1.88767	0
G002167_B11.CEL	5.35667	1	female	G1/2	R0	N1		TCGA-IB-7651	603	1	64	female	T3/4	N1	Stage I/II		GSM536942	13	0		DO34720	1.52055	0
G005018_D10.CEL	2.415	1	male	G1/2	R0	N1		TCGA-2J-AAB9	627	1	70	female	T3/4	N1	Stage I/II		GSM536456	14	1		DO34728	1.39178	0
G005225_D06.CEL	2.20917	1	male	G1/2	R0	N1		TCGA-FB-A545	732	1	72	female	T3/4	N1	Stage I/II		GSM536478	14	1		DO34736	0.556164	1
G019098_A08.CEL	6.29667	0	male	G1/2	R0	N1		TCGA-IB-7891	913	1	49	female	T3/4	N1	Stage I/II		GSM536491	14	1		DO34785	1.97534	0
G019322_H04.CEL	1.26083	1	female	G1/2	R0	N0		TCGA-IB-7645	1502	1	44	female	T3/4	N1	Stage I/II		GSM536468	15	1		DO34793	1.16986	1
G024468_F10.CEL	0.750833	1	male	G1/2	R0	N1		TCGA-FB-AAQ3	31	1	65	female	T3/4	N1	Stage I/II		GSM536920	15	1		DO34801	1.71507	0
G0246_E02.CEL	7.09667	0	male	G1/2	R0	N1		TCGA-FB-AAQ2	153	1	81	female	T3/4	N1	Stage I/II		GSM536934	15	1		DO34809	0.813699	1
G026044_E08.CEL	6.8725	0	male	G1/2	R0	N1		TCGA-FB-A4P5	179	1	69	female	T3/4	N1	Stage I/II		GSM536941	15	0		DO34817	1.47945	0
G028893_H05.CEL	1.37333	1	male	G1/2	R0	N1		TCGA-3A-A9IB	224	1	69	female	T3/4	N1	Stage I/II		GSM536467	16	1		DO34849	0.745205	1
G0320_B09.CEL	6.2525	0	female	G1/2	R0	N1		TCGA-LB-A9Q5	313	1	63	female	T3/4	N1	Stage I/II		GSM536454	17	1		DO34905	3.12877	0
G032629_F04.CEL	1.705	1	male	G1/2	R0	N1		TCGA-XD-AAUI	366	1	50	female	T3/4	N1	Stage I/II		GSM536485	17	1		DO34945	0.517808	1
G032862_G03.CEL	0.526667	1	male	G1/2	R0	N1		TCGA-HZ-8317	378	1	69	female	T3/4	N1	Stage I/II		GSM536940	17	0		DO34961	1.73151	1
G034663_D07.CEL	2.1275	0	male	G1/2	R0	N1		TCGA-LB-A7SX	393	1	74	female	T3/4	N1	Stage I/II		GSM536471	18	1		DO49074	0.460274	1
G038351_F05.CEL	1.4175	1	male	G1/2	R0	N1		TCGA-H6-A45N	397	1	88	female	T3/4	N1	Stage I/II		GSM536885	18	1		DO49076	1.31507	1
G0390184_G02.CEL	1.97917	1	male	G1/2	R0	N1		TCGA-RB-A7B8	466	1	81	female	T3/4	N1	Stage I/II		GSM536889	18	1		DO49078	1.27397	1
G039143_B03.CEL	1.54333	1	male	G1/2	R0	N1		TCGA-PZ-A5RE	470	1	44	female	T3/4	N1	Stage I/II		GSM536904	18	0		DO49079	0.909589	1
G045656_E06.CEL	5.06583	0	female	G1/2	R0	N1		TCGA-HZ-8637	517	1	76	female	T3/4	N1	Stage I/II		GSM536910	18	1		DO49080	0.227397	0
G046128_B05.CEL	3.61833	1	male	G1/2	R0	N0		TCGA-HZ-8003	596	1	65	female	T3/4	N1	Stage I/II		GSM536930	18	1		DO49087	0.712329	1
G047724_F03.CEL	5.63333	1	male	G1/2	R0	N0		TCGA-US-A774	695	1	76	female	T3/4	N1	Stage I/II		GSM536482	19	1		DO49090	0.416438	1
G047983_B08.CEL	5.23	1	female	G1/2	R0	N1		TCGA-S4-A8RP	702	1	77	female	T3/4	N1	Stage I/II		GSM536484	19	1		DO49105	1.21918	1
G049138_A12.CEL	0.6	1	female	G1/2	R0	N1		TCGA-3A-A9IC	738	1	61	female	T3/4	N1	Stage I/II		GSM536883	19	1		DO49113	1.13151	0
G0586_G11.CEL	2.51667	0	male	G1/2	R0	N1		TCGA-XD-AAUG	420	0	66	female	T3/4	N1	Stage III/IV		GSM536917	19	0		DO49127	1.07397	0
H02C308007_C01.CEL	2.64833	1	male	G1/2	R0	N1		TCGA-IB-7644	394	1	65	female	T3/4	N1	Stage III/IV		GSM536487	20	1		DO49129	0.923288	0
H05C9655_F09.CEL	2.53833	1	female	G1/2	R0	N1		TCGA-HV-A5A6	2036	1	65	female	T3/4	N1	Stage I/II		GSM536892	20	1		DO49130	0.961644	0
H05G3182_A12.CEL	4.50917	0	male	G1/2	R0	N1		TCGA-US-A779	511	1	54	female	T3/4	N1	Stage I/II		GSM536895	21	1		DO49133	0.515068	0
H05G3531_C04.CEL	2.77667	1	female	G1/2	R0	N1		TCGA-US-A77J	568	1	81	female	T3/4	N1	Stage I/II		GSM536918	21	0		DO49135	0.739726	0
H05G4354_C05.CEL	4.915	0	male	G1/2	R0	N1		TCGA-2L-AAQJ	394	1	49	female	T3/4	N0	Stage III/IV		GSM536926	21	1		DO49137	0.635616	0
H05G5875_B02.CEL	2.105	1	female	G1/2	R0	N1		TCGA-IB-8126	462	0	79	female	T3/4	N1	Stage III/IV		GSM536473	22	1		DO49138	0.630137	1
H05G6567_H10.CEL	0.981667	1	male	G1/2	R0	N0		TCGA-HZ-8519	454	0	73	male	T1/2	N0	Stage I/II		GSM536476	22	1		DO49164	0.745205	0
H05G7986_H11.CEL	3.58833	1	female	G1/2	R0	N1		TCGA-3A-A9IX	1037	0	40	male	T1/2	N0	Stage I/II		GSM536906	22	0		DO49166	0.608219	0
H05G8441_F03.CEL	2.9225	1	female	G1/2	R0	N0		TCGA-FB-AAQ6	244	1	85	male	T1/2	N0	Stage I/II		GSM536919	23	0		DO49168	0.408219	0
H05G9478_E07.CEL	4.49	0	female	G1/2	R0	N0		TCGA-RB-AA9M	286	0	43	male	T1/2	N1	Stage I/II		GSM536928	23	1		DO49170	0.539726	0
H06G3089_B05.CEL	1.2825	0	female	G1/2	R0	N1		TCGA-XN-A8T3	951	0	67	male	T1/2	N0	Stage I/II		GSM536900	24	0		DO49172	2.79726	1
H06G3384_D10.CEL	4.14167	0	male	G1/2	R0	N0		TCGA-3A-A9IS	998	0	67	male	T1/2	N0	Stage I/II		GSM536474	25	1		DO49175	1.13425	1
H07C2870_A07.CEL	3.39667	0	female	G1/2	R0	N1		TCGA-3A-A9IJ	1854	0	65	male	T1/2	N0	Stage I/II		GSM536909	25	0		DO49178	0.0739726	1
H07C7336_H01.CEL	2.0475	0	female	G1/2	R0	N0		TCGA-FB-A5VM	498	1	74	male	T1/2	N0	Stage I/II		GSM536935	26	1		DO49181	4.20274	1
H07G4970_G03.CEL	2.9525	0	female	G1/2	R0	N0		TCGA-IB-7890	598	1	73	male	T1/2	N0	Stage I/II		GSM536459	29	0		DO49183	1.17534	1
H08C5473_E09.CEL	2.02333	1	male	G1/2	R0	N1		TCGA-HZ-7920	236	1	71	male	T1/2	N0	Stage I/II		GSM536886	29	1		DO49184	1.24658	1
H08C6484_B04.CEL	2.14667	0	male	G1/2	R0	N1		TCGA-IB-AAUT	287	0	65	male	T1/2	N1	Stage I/II		GSM536475	30	0		DO49185	0.490411	0
H08C7314_F07.CEL	1.63667	1	male	G1/2	R0	N0		TCGA-2J-AAB4	729	0	48	male	T1/2	N1	Stage I/II		GSM536896	30	0		DO49193	0.00273973	1
H08C7846_E04.CEL	1.4525	0	female	G1/2	R0	N0		TCGA-FB-AAPZ	716	0	54	male	T1/2	N1	Stage I/II		GSM536898	31	1		DO49198	0.687671	1
H08C9275_F07.CEL	1.94083	0	female	G1/2	R0	N1		TCGA-IB-7654	476	1	80	male	T1/2	N1	Stage I/II		GSM536897	33	0		DO49199	3	1
H08G7115_C11.CEL	1.75417	1	female	G1/2	R0	N1		TCGA-FB-AAPY	1059	1	71	male	T1/2	N1	Stage I/II		GSM536937	33	0		DO49204	0.427397	1
A12_D05.CEL	4.50417	1	male	G1/2	R1	N1		TCGA-IB-A5SP	482	0	77	male	T3/4	N0	Stage I/II		GSM536893	35	1
A2299_004.CEL	1.9275	1	female	G1/2	R1	N1		TCGA-F2-A8YN	517	0	76	male	T3/4	N0	Stage I/II		GSM536899	35	0
A5_F07.CEL	1.705	1	male	G1/2	R1	N1		TCGA-F2-A44H	586	0	65	male	T3/4	N0	Stage I/II		GSM536927	41	1
A7_G05.CEL	1.03333	0	female	G1/2	R1	N1		TCGA-2J-AABE	676	0	73	male	T3/4	N0	Stage I/II		GSM536890	42	0
B00166629.C4II_E08.CEL	1.54083	1	male	G1/2	R1	N1		TCGA-2J-AABH	1287	0	61	male	T3/4	N0	Stage I/II		GSM536887	43	0
B00197952.E13_H09.CEL	2.53583	1	female	G1/2	R1	N1		TCGA-HV-A7OL	252	0	70	male	T3/4	N0	Stage I/II		GSM536891	46	0
B00212558.C22_C02.CEL	0.97	0	female	G1/2	R1	N1		TCGA-HZ-7923	314	0	65	male	T3/4	N0	Stage I/II		GSM536489	49	1
G014418_G01.CEL	0.608333	1	female	G1/2	R1	N1		TCGA-XD-AAUL	498	0	56	male	T3/4	N0	Stage I/II		GSM536490	52	0
H05G7150_G01.CEL	1.60083	1	male	G1/2	R1	N1		TCGA-H8-A6C1	671	0	53	male	T3/4	N0	Stage I/II		GSM536884	52	0
H05G7616_F09.CEL	1.05	1	female	G1/2	R1	N1		TCGA-US-A776	1216	0	61	male	T3/4	N0	Stage I/II		GSM536462	54	1
H06G9235_H08.CEL	2.67	1	male	G1/2	R1	N1		TCGA-IB-7893	117	1	64	male	T3/4	N0	Stage I/II		GSM536492	55	0
H07G3774_C09.CEL	0.981667	1	male	G1/2	R1	N1		TCGA-OE-A75W	267	1	75	male	T3/4	N0	Stage I/II		GSM536925	59	0
H07G6204_F04.CEL	1.6725	1	male	G1/2	R1	N1		TCGA-2J-AAB6	293	1	75	male	T3/4	N0	Stage I/II
H07G6769_C02.CEL	1.62	1	female	G1/2	R1	N1		TCGA-FB-AAQ0	473	1	68	male	T3/4	N0	Stage I/II
H07G874_G07.CEL	0.359167	1	male	G1/2	R1	N1		TCGA-3A-A9I9	634	1	67	male	T3/4	N0	Stage I/II
H08G3612_A08.CEL	0.729167	1	male	G1/2	R1	N1		TCGA-3E-AAAZ	2182	1	71	male	T3/4	N0	Stage I/II
H08G3619_G10.CEL	2.1025	0	male	G1/2	R1	N1		TCGA-HZ-A9TJ	603	0	70	male	T3/4	N0	Stage III/IV
H08G496_H08.CEL	2.40167	0	female	G1/2	R1	N1		TCGA-2J-AAB8	80	0	71	male	T3/4	N1	Stage I/II
H08G705_F08.CEL	0.800833	1	male	G1/2	R1	N1		TCGA-IB-AAUU	245	0	35	male	T3/4	N1	Stage I/II
A11_C05.CEL	4.15833	1	female	G1/2	R0	N1		TCGA-F2-6880	295	0	70	male	T3/4	N1	Stage I/II
A13_F05.CEL	2.00417	1	female	G1/2	R0	N1		TCGA-IB-AAUR	338	0	67	male	T3/4	N1	Stage I/II
A2299_001.CEL	0.8525	1	male	G1/2	R0	N1		TCGA-IB-AAUV	404	0	49	male	T3/4	N1	Stage I/II
A2299_003.CEL	0.57	1	male	G1/2	R0	N1		TCGA-IB-AAUP	431	0	68	male	T3/4	N1	Stage I/II
A2299_009.CEL	0.920833	0	female	G1/2	R0	N1		TCGA-2J-AABO	440	0	43	male	T3/4	N1	Stage I/II
A2299_011.CEL	0.8975	0	female	G1/2	R0	N1		TCGA-2J-AABK	484	0	71	male	T3/4	N1	Stage I/II
A2299_018.CEL	7.84417	0	female	G1/2	R0	N1		TCGA-IB-8127	522	0	59	male	T3/4	N1	Stage I/II
A2299_019.CEL	10.85	1	male	G1/2	R0	N0		TCGA-IB-A6UF	666	0	63	male	T3/4	N1	Stage I/II
A2299_020.CEL	1.00833	1	female	G1/2	R0	N1		TCGA-HZ-7918	969	0	72	male	T3/4	N1	Stage I/II
A2299_022.CEL	1.61167	0	male	G1/2	R0	N1		TCGA-HV-A7OP	978	0	72	male	T3/4	N1	Stage I/II
A2299_023.CEL	2.2425	1	male	G1/2	R0	N0		TCGA-HZ-A77P	330	0	77	male	T3/4	N1	Stage I/II
A2299_024.CEL	1.15167	1	male	G1/2	R0	N1		TCGA-YB-A89D	350	0	59	male	T3/4	N1	Stage I/II
A2299_028.CEL	1.6775	1	female	G1/2	R0	N1		TCGA-Q3-A5QY	416	0	58	male	T3/4	N1	Stage I/II
A2299_029.CEL	8.87583	0	male	G1/2	R0	N1		TCGA-IB-A7M4	483	0	81	male	T3/4	N1	Stage I/II
A2299_032.CEL	1.2525	1	male	G1/2	R0	N1		TCGA-HZ-A4BK	657	0	72	male	T3/4	N1	Stage I/II
A2299_033.CEL	0.1125	1	female	G1/2	R0	N0		TCGA-S4-A8RM	737	0	67	male	T3/4	N1	Stage I/II
A2299_034.CEL	0.0983333	1	male	G1/2	R0	N0		TCGA-3A-A9J0	743	0	75	male	T3/4	N1	Stage I/II
A2299_038.CEL	0.720833	1	male	G1/2	R0	N1		TCGA-FB-A4P6	767	0	54	male	T3/4	N1	Stage I/II
A2299_041.CEL	2.5325	0	female	G1/2	R0	N0		TCGA-HV-AA8V	920	0	50	male	T3/4	N1	Stage I/II
A2299_045.CEL	4.94417	0	male	G1/2	R0	N0		TCGA-3A-A9I7	1323	0	45	male	T3/4	N1	Stage I/II
A2299_047.CEL	0.846667	1	male	G1/2	R0	N0		TCGA-2L-AAQM	1383	0	52	male	T3/4	N1	Stage I/II
A2299_049.CEL	7.69167	1	female	G1/2	R0	N0		TCGA-3E-AAAY	2285	0	67	male	T3/4	N1	Stage I/II
A2299_050.CEL	3.11667	1	female	G1/2	R0	N1		TCGA-IB-A6UG	41	1	65	male	T3/4	N1	Stage I/II
A2299_051.CEL	3.6925	1	female	G1/2	R0	N0		TCGA-2J-AAB1	66	1	65	male	T3/4	N1	Stage I/II
A2299_053.CEL	0.7675	1	male	G1/2	R0	N1		TCGA-F2-A7TX	95	1	77	male	T3/4	N1	Stage I/II
A2299_054.CEL	1.60333	1	female	G1/2	R0	N1		TCGA-IB-7886	123	1	80	male	T3/4	N1	Stage I/II
A2299_055.CEL	3.54417	1	female	G1/2	R0	N1		TCGA-IB-7646	145	1	60	male	T3/4	N1	Stage I/II
A2299_056.CEL	1.37333	1	male	G1/2	R0	N1		TCGA-IB-AAUQ	183	1	50	male	T3/4	N1	Stage I/II
A2299_060.CEL	1.2225	0	female	G1/2	R0	N1		TCGA-F2-7276	216	1	64	male	T3/4	N1	Stage I/II
A2299_063.CEL	1.82583	0	female	G1/2	R0	N0		TCGA-2J-AABU	277	1	56	male	T3/4	N1	Stage I/II
A2299_065.CEL	1.365	1	female	G1/2	R0	N1		TCGA-F2-6879	334	1	57	male	T3/4	N1	Stage I/II
A2299_066.CEL	1.41167	1	male	G1/2	R0	N1		TCGA-IB-A5SO	365	1	71	male	T3/4	N1	Stage I/II
A2299_068.CEL	3.4025	0	female	G1/2	R0	N1		TCGA-F2-7273	592	1	54	male	T3/4	N1	Stage I/II
A2299_071.CEL	12.2	0	female	G1/2	R0	N0		TCGA-2J-AABA	607	1	55	male	T3/4	N1	Stage I/II
A2299_072.CEL	0.789167	1	female	G1/2	R0	N1		TCGA-2J-AABV	652	1	74	male	T3/4	N1	Stage I/II
A2299_073.CEL	1.65	1	female	G1/2	R0	N1		TCGA-IB-7647	666	1	41	male	T3/4	N1	Stage I/II
A2299_079.CEL	1.07167	0	male	G1/2	R0	N0		TCGA-2L-AAQE	684	1	56	male	T3/4	N1	Stage I/II
A2299_080.CEL	0.869167	0	female	G1/2	R0	N1		TCGA-2J-AABF	691	1	73	male	T3/4	N1	Stage I/II
A2299_083.CEL	1.9625	1	female	G1/2	R0	N1		TCGA-2L-AAQI	103	1	66	male	T3/4	N1	Stage I/II
A3_G07.CEL	5.58917	1	male	G1/2	R0	N0		TCGA-HZ-8005	120	1	81	male	T3/4	N1	Stage I/II
A6_B05.CEL	3.16917	1	female	G1/2	R0	N1		TCGA-FB-AAQ1	123	1	49	male	T3/4	N1	Stage I/II
A8_A05.CEL	5.15083	0	male	G1/2	R0	N1		TCGA-2L-AAQA	143	1	76	male	T3/4	N1	Stage I/II
B00147787.B7_A07.CEL	0.7425	1	male	G1/2	R0	N0		TCGA-IB-A7LX	250	1	57	male	T3/4	N1	Stage I/II
B00160317.B7_G12.CEL	8.8075	0	male	G1/2	R0	N1		TCGA-2L-AAQL	292	1	82	male	T3/4	N1	Stage I/II
B00170245.D5_D06.CEL	5.83917	1	female	G1/2	R0	N0		TCGA-3A-A9IZ	308	1	47	male	T3/4	N1	Stage I/II
B00176387.D_A01.CEL	1.47167	1	male	G1/2	R0	N1		TCGA-HZ-A49I	308	1	77	male	T3/4	N1	Stage I/II
B00178927.B8_C08.CEL	0.4225	1	female	G1/2	R0	N1		TCGA-HZ-8002	366	1	61	male	T3/4	N1	Stage I/II
B00182429_D07.CEL	1.34083	1	male	G1/2	R0	N1		TCGA-US-A77E	430	1	73	male	T3/4	N1	Stage I/II
B00182638.A9_E09.CEL	0.720833	1	female	G1/2	R0	N1		TCGA-3A-A9IU	458	1	65	male	T3/4	N1	Stage I/II
B00188278.K_H10.CEL	4.64333	0	female	G1/2	R0	N0		TCGA-FB-AAPP	485	1	71	male	T3/4	N1	Stage I/II
B00188495.B7_A07.CEL	2.29417	1	male	G1/2	R0	N1		TCGA-HZ-7926	518	1	57	male	T3/4	N1	Stage I/II
B00190698.B5_A09.CEL	0.255	1	male	G1/2	R0	N1		TCGA-HZ-7925	614	1	66	male	T3/4	N1	Stage I/II
B00211833.Rep8_F10.CEL	1.22833	0	male	G1/2	R0	N1		TCGA-HZ-7289	661	1	77	male	T3/4	N1	Stage I/II
B00212666.C6_D08.CEL	1.02833	0	female	G1/2	R0	N1		TCGA-FB-AAPQ	1130	1	65	male	T3/4	N1	Stage I/II
G001940_B09.CEL	0.4825	1	male	G1/2	R0	N1		TCGA-HZ-A4BH	194	0	75	male	T3/4	N1	Stage I/II
G008942_A04.CEL	2.93583	1	female	G1/2	R0	N1		TCGA-HZ-8001	706	0	69	male	T3/4	N0	Stage III/IV
G011143_E03.CEL	9.35583	0	male	G1/2	R0	N1
G011185_C05.CEL	0.800833	1	female	G1/2	R0	N1
G01386_F05.CEL	3.08417	1	male	G1/2	R0	N0
G027010_G02.CEL	5.12083	1	male	G1/2	R0	N0
G035973_C06.CEL	1.14	1	male	G1/2	R0	N1
G036296_E05.CEL	1.01417	1	female	G1/2	R0	N1
G036578_D01.CEL	0.6225	1	male	G1/2	R0	N1
G046800_F02.CEL	2.1	1	male	G1/2	R0	N1
G047678_C07.CEL	4.24583	1	male	G1/2	R0	N1
G974149_C06.CEL	0.860833	1	male	G1/2	R0	N1
G995909_E04.CEL	10.365	0	female	G1/2	R0	N0
G996696_C10.CEL	0.696667	1	male	G1/2	R0	N1
H00C266400_G10.CEL	9.79417	0	male	G1/2	R0	N0
H01C288326_D05.CEL	0.136667	0	female	G1/2	R0	N1
H01C289056_H12.CEL	7.79083	0	male	G1/2	R0	N0
H01C293932_E01.CEL	1.8725	1	female	G1/2	R0	N1
H01C294993_G04.CEL	3.6075	1	female	G1/2	R0	N1
H02C298805_A05.CEL	2.66417	0	male	G1/2	R0	N1
H02C302421_B07.CEL	5.52667	0	female	G1/2	R0	N1
H02C306049_H01.CEL	3.53917	0	male	G1/2	R0	N1
H02C309293_C03.CEL	1.32667	0	female	G1/2	R0	N1
H02C910402_D11.CEL	1.54083	0	male	G1/2	R0	N0
H03C313370_F05.CEL	2.96083	1	male	G1/2	R0	N1
H03C313891_E11.CEL	0.238333	0	male	G1/2	R0	N1
H03C316658_F06.CEL	7.23167	0	female	G1/2	R0	N0
H03C324003_E05.CEL	1.41417	1	male	G1/2	R0	N1
H03C324710_H05.CEL	0.493333	1	female	G1/2	R0	N1
H05C11814_B12.CEL	4.09	0	female	G1/2	R0	N0
H05C16724_F07.CEL	0.9375	1	female	G1/2	R0	N1
H05C6413_E12.CEL	0.520833	1	male	G1/2	R0	N0
H05C9206_A05.CEL	1.35167	1	male	G1/2	R0	N0
H06C16430_E02.CEL	3.60167	0	male	G1/2	R0	N1
H06C16746_D07.CEL	2.86167	1	male	G1/2	R0	N0
H06C7704_B10.CEL	0.931667	1	male	G1/2	R0	N1
H06G1201_F11.CEL	0.271667	0	female	G1/2	R0	N1
H06G6091_G07.CEL	1.905	1	male	G1/2	R0	N1
H07C10608_C04.CEL	1.6775	1	male	G1/2	R0	N1
H07C17517_G09.CEL	2.53583	0	male	G1/2	R0	N1
H07C4796_B05.CEL	0.553333	0	male	G1/2	R0	N1
H07C8470_G05.CEL	3.265	0	male	G1/2	R0	N1
H07C9483_G08.CEL	2.80167	1	male	G1/2	R0	N0
H07C9595_F02.CEL	2.00917	1	female	G1/2	R0	N0
H08C337_B10.CEL	1.82333	0	male	G1/2	R0	N1
H08C4672_A02.CEL	1.17333	1	male	G1/2	R0	N1
H08C6185_D05.CEL	1.51833	0	male	G1/2	R0	N0
H08C7056_A02.CEL	2.305	0	male	G1/2	R0	N1
H08G1028_E07.CEL	0.888333	1	female	G1/2	R0	N1
H08G1478_G06.CEL	2.31667	0	female	G1/2	R0	N1
H08G5874_A04.CEL	1.83917	0	male	G1/2	R0	N1
H08G7309_H02.CEL	1.68	0	male	G1/2	R0	N1
K02C306814_E10.CEL	1.8725	1	female	G1/2	R0	N0
A2299_008.CEL	0.750833	1	male	G1/2	R1	N0
A2299_014.CEL	1.01667	1	male	G1/2	R1	N1
A2299_021.CEL	2.85833	0	male	G1/2	R1	N1
A2299_039.CEL	1.0775	0	male	G1/2	R1	N1
A2299_048.CEL	0.630833	1	female	G1/2	R1	N1
A2299_061.CEL	3.55	1	male	G1/2	R1	N1
B00175584.A8_A03.CEL	0.99	1	male	G1/2	R1	N1
G003737_C11.CEL	0.34	1	male	G1/2	R1	N1
G011035_F01.CEL	0.271667	0	female	G1/2	R1	N1
G018135_G08.CEL	0.529167	1	male	G1/2	R1	N1
G033604_H03.CEL	2.7275	1	male	G1/2	R1	N1
H00C260530_D08.CEL	3.68167	1	female	G1/2	R1	N1
H00C270878_D02.CEL	1.11333	0	male	G1/2	R1	N1
H02C295168_A01.CEL	8.3275	0	female	G1/2	R1	N1
H02C296133_D03.CEL	0.331667	1	male	G1/2	R1	N1
H06G3022_E05.CEL	2.79583	1	male	G1/2	R1	N1
H06G4991_C07.CEL	0.981667	1	male	G1/2	R1	N1
H07G5428_B07.CEL	2.50583	1	female	G1/2	R1	N1
H08C8737_D12.CEL	1.71083	1	male	G1/2	R1	N1
H08G1891_G05.CEL	2.275	0	male	G1/2	R1	N1
H08G358_D03.CEL	2.415	0	male	G1/2	R1	N0
H08G6090_B12.CEL	1.8175	0	male	G1/2	R1	N1
A2299_007.CEL	2.33583	0	female	G3	R0	N1
A2299_010.CEL	2.73583	0	female	G3	R0	N1
A2299_030.CEL	1.01667	1	female	G3	R0	N0
A2299_031.CEL	0.0933333	1	male	G3	R0	N1
A2299_036.CEL	0.816667	1	female	G3	R0	N1
A2299_043.CEL	0.57	1	female	G3	R0	N1
A2299_044.CEL	0.663333	0	male	G3	R0	N1
A2299_058.CEL	1.22	1	female	G3	R0	N1
A2299_059.CEL	1.08	1	male	G3	R0	N1
A2299_062.CEL	0.833333	1	female	G3	R0	N1
A2299_064.CEL	1.00917	1	male	G3	R0	N1
A2299_069.CEL	0.323333	1	male	G3	R0	N1
A2299_074.CEL	1.62833	1	male	G3	R0	N1
A2299_077.CEL	3.36333	1	female	G3	R0	N1
A2299_081.CEL	1.71083	1	female	G3	R0	N1
B00148007.F7_G09.CEL	1.1075	1	female	G3	R0	N0
B00183314B10_E01.CEL	0.88	1	male	G3	R0	N0
B00199393.L_C08.CEL	2.13	0	male	G3	R0	N0
B00203548.C5_A09.CEL	2.23167	0	female	G3	R0	N1
B00212120.C19_B06.CEL	1.1625	0	male	G3	R0	N0
B00212698.D_E06.CEL	1.0525	0	male	G3	R0	N1
G038555_F12.CEL	0.416667	1	male	G3	R0	N0
H00C266133_H07.CEL	4.36417	1	female	G3	R0	N1
H00C268155_H03.CEL	9.775	0	female	G3	R0	N1
H00C268905_A11.CEL	0.515	1	female	G3	R0	N1
H02C301551_H06.CEL	5.57	0	male	G3	R0	N1
H03C316329_C12.CEL	1.8175	1	male	G3	R0	N0
H04C330331_B07.CEL	1.595	1	male	G3	R0	N1
H04C339280_F09.CEL	4.28167	0	male	G3	R0	N1
H05C15376_D04.CEL	0.7675	1	female	G3	R0	N1
H05C5681_D11.CEL	0.8825	0	male	G3	R0	N1
H05G8531_C10.CEL	1.44167	1	male	G3	R0	N1
H06G4855_G04.CEL	3.90917	0	female	G3	R0	N0
H06G6462_C03.CEL	1.82583	1	female	G3	R0	N1
H08C1912_D04.CEL	1.65	0	male	G3	R0	N0
H08C852_F12.CEL	0.425	1	male	G3	R0	N1
H08C949_A05.CEL	0.5925	1	male	G3	R0	N1
H08G8055_G09.CEL	1.60667	0	female	G3	R0	N0
A2299_037.CEL	0.929167	1	male	G3	R1	N1
A2299_052.CEL	1.0025	1	male	G3	R1	N1
A2299_057.CEL	0.869167	1	male	G3	R1	N1
A2299_067.CEL	1.68333	1	male	G3	R1	N1
A2299_082.CEL	0.68	1	male	G3	R1	N1
B00182098_E11.CEL	0.671667	1	male	G3	R1	N0
B00211803.B6_C09.CEL	0.978333	0	female	G3	R1	N1
H07G4499_E10.CEL	1.9075	1	male	G3	R1	N1
H02C311550_A06.CEL	3.865	1
H02G6030_A09.CEL	0.260833	1
H03C317988_D12.CEL	6.4475	1
H08G2028_A03.CEL	0.515	1
