# Supplementary material for: Identification of an unfolded protein response-related signature for predicting the prognosis of pancreatic ductal adenocarcinoma
Source: Front Oncol. 2023 Jan 13;12:1060508. doi: 10.3389/fonc.2022.1060508 (PMC9885260; doi:10.3389/fonc.2022.1060508)
Supplement: Supplementary file 3 [file Table_2.xlsx]

## Sheet: Sheet1
id	baseMean	log2FoldChange	lfcSE	stat	pvalue	padj
CXXC1	3697.79	-1.78032	0.059628	-29.8572	7.09e-196	2.23e-194
YWHAZ	26257.4	1.89934	0.0657043	28.9074	9.65e-184	2.56e-182
CKS1B	1100.33	1.97854	0.0742199	26.6578	1.45e-156	2.61e-155
XBP1	38120.2	-2.6323	0.100304	-26.2432	8.55e-152	1.41e-150
ERN1	5075.45	-2.25822	0.088972	-25.3813	4.06e-142	5.86e-141
EIF2AK3	2844	-1.82569	0.0723929	-25.2192	2.46e-140	3.48e-139
SRPRA	15478.5	-1.53171	0.0631015	-24.2738	3.71e-130	4.6e-129
DNAJB9	3793.37	-1.77921	0.0761819	-23.3547	1.23e-120	1.34e-119
SERP1	13454.2	-1.48683	0.0654737	-22.7088	3.67e-114	3.67e-113
SLC1A4	2801.26	-1.77981	0.0791507	-22.4863	5.65e-112	5.5e-111
PSAT1	2606.65	-3.06959	0.136934	-22.4166	2.71e-111	2.61e-110
HERPUD1	13329.1	-1.69888	0.076059	-22.3364	1.64e-110	1.56e-109
TSPYL2	4359.21	-1.96747	0.094371	-20.8483	1.58e-96	1.24e-95
IGFBP1	126.753	4.71954	0.240028	19.6625	4.52e-86	3.04e-85
ERO1A	5736.64	1.56156	0.0852625	18.3148	6.31e-75	3.59e-74
EIF4EBP1	4082.36	-1.7323	0.09481	-18.2713	1.4e-74	7.91e-74
EIF4E	1764.81	0.854303	0.0473883	18.0277	1.18e-72	6.49e-72
SRPRB	5285.89	-1.22926	0.0706509	-17.399	8.39e-68	4.28e-67
LSM4	2508.76	1.11268	0.0655767	16.9677	1.42e-64	6.93e-64
ATP6V0D1	3750.83	0.885743	0.0523431	16.9219	3.1e-64	1.5e-63
EEF2	148279	-1.181	0.0708653	-16.6654	2.34e-62	1.1e-61
KDELR3	1385.52	1.50175	0.0902884	16.6329	4.03e-62	1.88e-61
CALR	27790.8	1.09574	0.0660963	16.5779	1.01e-61	4.66e-61
DNAJA4	1486.21	1.30726	0.0828068	15.7868	3.83e-56	1.62e-55
SPCS3	7877.19	-0.95516	0.0612601	-15.5919	8.26e-55	3.4e-54
PREB	3531.45	-0.810565	0.0545849	-14.8496	7e-50	2.65e-49
CNOT6	1274.83	0.63938	0.0430613	14.8482	7.15e-50	2.71e-49
STC2	2229.98	-1.87326	0.128408	-14.5883	3.33e-48	1.23e-47
IFIT1	1071.62	1.79652	0.124002	14.4878	1.45e-47	5.29e-47
EXOSC4	661.502	1.09826	0.076516	14.3534	1.02e-46	3.66e-46
BAG3	2368.44	1.18372	0.0828012	14.2959	2.32e-46	8.3e-46
PARN	1915.83	0.599422	0.0427168	14.0325	9.87e-45	3.43e-44
H2AX	1045.79	1.1001	0.07856	14.0034	1.49e-44	5.16e-44
BANF1	3962.66	0.78762	0.0568907	13.8444	1.37e-43	4.72e-43
ASNS	2462.07	-1.45247	0.106799	-13.6001	4e-42	1.34e-41
ATF4	18983.7	-0.854135	0.06448	-13.2465	4.73e-40	1.53e-39
KIF5B	6452.35	0.713679	0.0557684	12.7972	1.7e-37	5.28e-37
EIF4A2	22337.4	-0.738589	0.0592013	-12.4759	1.01e-35	3.04e-35
CEBPB	3216.65	1.06337	0.0855469	12.4302	1.79e-35	5.37e-35
EIF4A3	2450.47	0.688312	0.0561347	12.2618	1.45e-34	4.28e-34
SLC7A5	2235.52	1.71897	0.143625	11.9685	5.2e-33	1.49e-32
SHC1	5916.74	0.689255	0.0593156	11.6201	3.26e-31	9e-31
TTC37	3498.45	-0.650609	0.0567236	-11.4698	1.87e-30	5.09e-30
NOP14	2219.44	-0.621623	0.0545755	-11.3901	4.68e-30	1.27e-29
RRP9	828.123	0.701344	0.0619175	11.3271	9.64e-30	2.59e-29
DCP2	1175.32	0.483154	0.0436071	11.0797	1.57e-28	4.11e-28
EDEM1	3678.27	-0.667506	0.0637534	-10.4701	1.18e-25	2.91e-25
HYOU1	11777.6	-0.737228	0.0728298	-10.1226	4.39e-24	1.04e-23
PAIP1	2786.3	0.477142	0.047986	9.94337	2.7e-23	6.3e-23
IARS1	4706.65	-0.550985	0.0555219	-9.92374	3.28e-23	7.66e-23
XPOT	3839.37	-0.588178	0.0625964	-9.39635	5.65e-21	1.26e-20
POP4	1012.62	0.52575	0.057118	9.20462	3.43e-20	7.53e-20
LSM1	1012.66	0.459146	0.0523946	8.76323	1.9e-18	4.02e-18
MTHFD2	2959.92	-0.812039	0.0929794	-8.73354	2.47e-18	5.22e-18
DCTN1	6579.62	0.387927	0.045132	8.59538	8.3e-18	1.73e-17
EDC4	3311.65	-0.407538	0.048114	-8.47027	2.45e-17	5.06e-17
EXOC2	1025.56	0.373946	0.0446152	8.38158	5.22e-17	1.07e-16
ZBTB17	1358.68	-0.422568	0.0506523	-8.34253	7.27e-17	1.49e-16
CHAC1	553.6	-1.52598	0.188922	-8.07733	6.62e-16	1.32e-15
NOP56	4291.43	-0.470443	0.0600402	-7.83547	4.67e-15	9.15e-15
DDIT4	27160.5	-0.994058	0.127987	-7.76689	8.04e-15	1.57e-14
SEC31A	10726.5	-0.428551	0.0554689	-7.72597	1.11e-14	2.15e-14
RPS14	35469	-0.544508	0.0733943	-7.41894	1.18e-13	2.23e-13
NPM1	25594.9	-0.48713	0.0659846	-7.38248	1.55e-13	2.92e-13
WFS1	2877.68	0.618397	0.084503	7.31805	2.52e-13	4.71e-13
EXOSC2	854.426	-0.323162	0.0475997	-6.78917	1.13e-11	2.02e-11
EIF2S1	2342.51	0.312145	0.0508679	6.13639	8.44e-10	1.43e-09
GOSR2	1339.81	-0.28414	0.0473737	-5.99784	2e-09	3.35e-09
SPCS1	4299.32	-0.354095	0.0591838	-5.98297	2.19e-09	3.66e-09
CNOT4	798.674	0.227707	0.0380899	5.97816	2.26e-09	3.77e-09
CNOT2	2242.34	0.249064	0.0421377	5.91071	3.41e-09	5.67e-09
DNAJC3	5297.54	-0.357355	0.0609506	-5.86303	4.54e-09	7.54e-09
CEBPG	2121.93	0.405661	0.0701266	5.7847	7.26e-09	1.2e-08
SDAD1	1735.38	-0.286839	0.0509545	-5.62932	1.81e-08	2.95e-08
SSR1	6535.97	-0.326318	0.0620529	-5.2587	1.45e-07	2.29e-07
NOLC1	3628.44	0.316343	0.0603692	5.24014	1.6e-07	2.53e-07
PDIA6	14192.2	-0.327558	0.0687709	-4.76303	1.91e-06	2.9e-06
ARFGAP1	5789.07	-0.32158	0.0684328	-4.69922	2.61e-06	3.95e-06
FUS	10593.1	-0.237734	0.0528668	-4.49685	6.9e-06	1.03e-05
GEMIN4	1060.46	-0.220717	0.0502015	-4.39661	1.1e-05	1.62e-05
WIPI1	1516.28	-0.309546	0.0730919	-4.23503	2.29e-05	3.33e-05
IMP3	1832.3	0.20863	0.0568076	3.67258	0.000240118	0.000334566
ATF6	3539.72	-0.250719	0.0685814	-3.65578	0.000256398	0.000356663
EXOSC10	2580.88	-0.152424	0.0422156	-3.61061	0.000305477	0.000423393
DCP1A	1205.07	0.154866	0.0433971	3.56858	0.000358922	0.000495917
EIF4G1	16800.7	-0.196457	0.0570176	-3.44555	0.000569905	0.000780455
TUBB2A	2070.23	0.29341	0.0860175	3.41105	0.000647125	0.000884341
DDX10	975.407	0.160789	0.0482289	3.33387	0.000856466	0.00116243
SLC30A5	2207.48	-0.157361	0.0495342	-3.17681	0.00148904	0.00199541
NABP1	870.41	0.269911	0.0852971	3.16436	0.00155426	0.00208053
ALDH18A1	4362.61	-0.184491	0.0592355	-3.11453	0.0018424	0.00245595
ATF3	2659.27	-0.443466	0.148765	-2.98098	0.0028733	0.00378536
SEC11A	4409.54	0.139643	0.0491586	2.84065	0.00450213	0.00586972
EXOSC5	839.656	-0.225634	0.0808934	-2.78927	0.0052827	0.00685576
TATDN2	2443.46	-0.126931	0.0460191	-2.75822	0.00581171	0.00752276
TARS1	3205.25	0.169876	0.0634984	2.67528	0.00746674	0.00960762
EXOSC1	984.8	-0.140852	0.0540516	-2.60588	0.00916381	0.0117255
MTREX	2461.9	-0.106579	0.0464093	-2.2965	0.0216473	0.026983
DKC1	2517	-0.129177	0.0564204	-2.28955	0.0220476	0.0274731
VEGFA	10303.7	-0.211655	0.0932232	-2.27041	0.0231827	0.0288452
NHP2	2445.99	0.127658	0.061106	2.08912	0.0366969	0.0450307
