# Supplementary material for: Identification of an unfolded protein response-related signature for predicting the prognosis of pancreatic ductal adenocarcinoma
Source: Front Oncol. 2023 Jan 13;12:1060508. doi: 10.3389/fonc.2022.1060508 (PMC9885260; doi:10.3389/fonc.2022.1060508)
Supplement: Supplementary file 4 [file Table_3.xlsx]

## Sheet: Sheet1
	beta	HR (95% CI for HR)	wald.test	p.value
YWHAZ	-0.1361	0.8727 (0.7229-1.054)	2.01	0.1568
XBP1	-0.2108	0.8099 (0.6577-0.9974)	3.94	0.04719
TSPYL2	0.01029	1.01 (0.8225-1.241)	0.01	0.9219
STC2	0.3633	1.438 (1.114-1.856)	7.78	0.005268
SRPRB	-0.1216	0.8855 (0.6715-1.168)	0.74	0.3889
SLC7A5	0.3342	1.397 (1.127-1.731)	9.33	0.002249
SLC1A4	-0.4425	0.6424 (0.528-0.7817)	19.54	9.85e-06
SERP1	-0.2578	0.7728 (0.6353-0.9401)	6.65	0.009933
PSAT1	0.2096	1.233 (1.039-1.464)	5.72	0.0168
LSM4	-0.07179	0.9307 (0.6726-1.288)	0.19	0.6649
KDELR3	-0.183	0.8328 (0.718-0.9659)	5.85	0.01561
IGFBP1	0.08794	1.092 (0.9453-1.261)	1.43	0.2321
IFIT1	-0.04834	0.9528 (0.8361-1.086)	0.53	0.4685
HERPUD1	-0.07051	0.9319 (0.7387-1.176)	0.35	0.5519
EXOSC4	0.01017	1.01 (0.7643-1.335)	0.01	0.943
ERN1	0.07571	1.079 (0.8347-1.394)	0.34	0.5627
EIF4EBP1	0.2214	1.248 (1.019-1.528)	4.59	0.03215
EIF2AK3	-0.1751	0.8394 (0.6546-1.076)	1.9	0.1675
EEF2	0.07003	1.073 (0.7326-1.57)	0.13	0.7188
DNAJB9	-0.09882	0.9059 (0.7581-1.082)	1.18	0.2768
DNAJA4	-0.01022	0.9898 (0.8358-1.172)	0.01	0.9057
CXXC1	0.1966	1.217 (0.9803-1.512)	3.17	0.07509
CKS1B	0.05575	1.057 (0.8154-1.371)	0.18	0.674
CHAC1	0.274	1.315 (1.064-1.626)	6.41	0.01137
CEBPB	0.1212	1.129 (0.9024-1.412)	1.13	0.2887
CALR	0.2059	1.229 (0.9259-1.63)	2.04	0.1537
BAG3	0.1896	1.209 (0.9747-1.499)	2.98	0.08422
ASNS	0.1442	1.155 (0.9214-1.448)	1.56	0.2112
