# Supplementary material for: Identification of an unfolded protein response-related signature for predicting the prognosis of pancreatic ductal adenocarcinoma
Source: Front Oncol. 2023 Jan 13;12:1060508. doi: 10.3389/fonc.2022.1060508 (PMC9885260; doi:10.3389/fonc.2022.1060508)
Supplement: Supplementary file 5 [file Table_4.xlsx]

## Sheet: KEGG(1)
	ID	Description	setSize	enrichmentScore	NES	pvalue	p.adjust	qvalue	rank	leading_edge	core_enrichment
KEGG_ECM_RECEPTOR_INTERACTION	KEGG_ECM_RECEPTOR_INTERACTION	KEGG_ECM_RECEPTOR_INTERACTION	83	0.40112	1.77784	0.000196989	0.0173182	0.0149243	3052	tags=39%, list=19%, signal=32%	FN1/SPP1/LAMB3/ITGA5/TNC/LAMA5/COL11A1/COL5A3/ITGA3/SDC1/ITGA2B/GP6/LAMC2/COL4A6/GP1BB/GP9/LAMA3/COMP/THBS1/ITGB6/LAMC3/ITGB4/ITGB5/SV2A/ITGB3/ITGB7/COL1A2/LAMB2/COL1A1/LAMB1/THBS3/ITGA10
KEGG_RIBOSOME	KEGG_RIBOSOME	KEGG_RIBOSOME	84	-0.437163	-1.73018	0.000285465	0.0173182	0.0149243	5532	tags=56%, list=34%, signal=37%	RPS5/RPL30/RPL11/RPL36AL/RPS15/RPL17/RPL27A/RPL4/RPL19/RPS20/RPS27/RPL34/RPS10/RPL10A/UBA52/RPL12/RPL23A/RPS29/RPL7/RPL14/RPL26/RPS7/RPL36A/RPL31/RPL7A/RPS24/RPS28/RPL27/RPS27A/RPS26/RPL37/RPL9/RSL24D1/RPL5/RPS13/RPL24/RPS4X/RPS23/RPL21/RPS6/RPL6/RPS15A/RPS27L/RPL22/RPL32/RPS3A/RPL39
KEGG_CHEMOKINE_SIGNALING_PATHWAY	KEGG_CHEMOKINE_SIGNALING_PATHWAY	KEGG_CHEMOKINE_SIGNALING_PATHWAY	176	-0.377199	-1.6758	0.000117309	0.0173182	0.0149243	3616	tags=34%, list=22%, signal=27%	STAT5B/FOXO3/GNB1/AKT1/HCK/SOS2/LYN/CXCL11/GNG7/KRAS/GSK3A/ITK/CDC42/CCR5/GRK4/PLCB1/CXCL13/CCL2/PIK3R3/PIK3CA/STAT1/PAK1/CCR4/CRK/GNAI1/PIK3CB/NFKB1/ROCK2/DOCK2/PRKACA/RAC1/CCR2/CXCL16/RAP1B/JAK2/CXCL12/CHUK/ARRB1/CXCL9/CCL5/ADCY9/CCL18/CCL15/PIK3R1/GNG2/SOS1/GNAI3/NRAS/GNG12/GNG5/PLCB4/PIK3CG/CX3CR1/GNG11/CCL22/ROCK1/AKT3/CCL19/PRKACB/CXCL14
KEGG_DRUG_METABOLISM_CYTOCHROME_P450	KEGG_DRUG_METABOLISM_CYTOCHROME_P450	KEGG_DRUG_METABOLISM_CYTOCHROME_P450	61	-0.450147	-1.67994	0.00100979	0.0311624	0.0268548	3296	tags=36%, list=20%, signal=29%	GSTA2/UGT2B17/ALDH1A3/UGT2A3/CYP2C9/FMO3/GSTK1/FMO4/GSTM3/AOX1/CYP2C18/GSTA1/GSTA4/CYP2C19/UGT2B15/FMO5/GSTM5/FMO2/MAOB/MAOA/ADH1C/ADH1B
KEGG_FC_GAMMA_R_MEDIATED_PHAGOCYTOSIS	KEGG_FC_GAMMA_R_MEDIATED_PHAGOCYTOSIS	KEGG_FC_GAMMA_R_MEDIATED_PHAGOCYTOSIS	87	-0.408528	-1.63144	0.00102733	0.0311624	0.0268548	3610	tags=46%, list=22%, signal=36%	WASF1/LIMK2/ASAP3/WASF3/ARPC2/CFL1/MARCKSL1/AKT1/HCK/GSN/LYN/CDC42/PLA2G4A/WASF2/SYK/PIK3R3/SCIN/PIK3CA/FCGR2B/PAK1/CRK/ARF6/PIK3CB/ASAP2/PRKCA/ARPC3/FCGR2A/DOCK2/RAC1/PIP4K2B/PLCG2/MARCKS/CFL2/DNM3/PIK3R1/ARPC5/PIK3CG/AKT3/PIP5K1B/PTPRC
KEGG_LEUKOCYTE_TRANSENDOTHELIAL_MIGRATION	KEGG_LEUKOCYTE_TRANSENDOTHELIAL_MIGRATION	KEGG_LEUKOCYTE_TRANSENDOTHELIAL_MIGRATION	113	-0.383825	-1.60663	0.000945909	0.0311624	0.0268548	2998	tags=35%, list=18%, signal=28%	ITK/CDC42/CDH5/RASSF5/CD99/PIK3R3/PIK3CA/CLDN23/VCL/JAM2/GNAI1/PIK3CB/CTNND1/PRKCA/ROCK2/JAM3/PTPN11/CYBB/RAC1/OCLN/RAP1B/CXCL12/RAPGEF4/MYL12B/ARHGAP5/PLCG2/PECAM1/CLDN2/MSN/PIK3R1/CLDN10/GNAI3/ITGA4/CTNNB1/PIK3CG/CLDN11/ROCK1/CLDN1/CLDN18
KEGG_GALACTOSE_METABOLISM	KEGG_GALACTOSE_METABOLISM	KEGG_GALACTOSE_METABOLISM	25	0.553419	1.91107	0.00140231	0.0364602	0.0314203	2045	tags=32%, list=12%, signal=28%	PFKP/GALK2/GALE/HK2/HK3/PFKL/GALK1/GAA
KEGG_VASCULAR_SMOOTH_MUSCLE_CONTRACTION	KEGG_VASCULAR_SMOOTH_MUSCLE_CONTRACTION	KEGG_VASCULAR_SMOOTH_MUSCLE_CONTRACTION	109	-0.38372	-1.59868	0.00198666	0.0451965	0.038949	2932	tags=28%, list=18%, signal=23%	PLA2G4A/PLCB1/AGTR1/ACTG2/CALM2/CALM1/PRKCA/PPP1CB/ROCK2/PRKCH/PRKACA/CALM3/ADCY9/KCNMB1/RAMP2/GNAQ/PLA2G12A/PLCB4/PLA2G1B/MYH11/PPP1R12A/ROCK1/CALCRL/PLA2G10/ITPR1/PLA2G2A/MYLK/PPP1CC/PPP1R12B/PRKACB
